# Supplementary material for: Curcumin protects rat liver from streptozotocin-induced diabetic pathophysiology by counteracting reactive oxygen species and inhibiting the activation of p53 and MAPKs mediated stress response pathways
Source: Toxicol Rep. 2015 Jan 2;2:365–76. doi: 10.1016/j.toxrep.2014.12.017 (PMC5598222; doi:10.1016/j.toxrep.2014.12.017)
Supplement: Transparency document [file mmc1.zip]

Archive with 6 entries (4 files):
- mmc1/
- mmc1/Transparency Document/
- mmc1/Transparency Document/Bhattacharyya-coi_disclosure.pdf
- mmc1/Transparency Document/Ghosh-coi_disclosure.pdf
- mmc1/Transparency Document/Rashid-coi_disclosure.pdf
- mmc1/Transparency Document/Sil-coi_disclosure.pdf
